# Supplementary material for: Dietary Bacillus subtilis Group Reduces the General Infection of Salmonella Pullorum in Broiler Chicken
Source: Antibiotics (Basel). 2026 Apr 10;15(4):389. doi: 10.3390/antibiotics15040389 (PMC13113059; doi:10.3390/antibiotics15040389)
Supplement: Supplementary file 1 [file antibiotics-15-00389-s001.zip]

Archive with 1 entries (1 files):
- antibiotics-4208634-supplementary.pdf
